# Supplementary material for: ‘They Are Kids, Let Them Eat’: A Qualitative Investigation into the Parental Beliefs and Practices of Providing a Healthy Diet for Young Children among a Culturally Diverse and Deprived Population in the UK
Source: Int J Environ Res Public Health. 2021 Dec 11;18(24):13087. doi: 10.3390/ijerph182413087 (PMC8700847; doi:10.3390/ijerph182413087)
Supplement: Supplementary file 1 [file ijerph-18-13087-s001.zip]

Archive with 1 entries (1 files):
- ijerph-1437098-supplementary.pdf
